# Supplementary material for: Immunogenic Properties of a Novel Hepatitis A Vaccine Candidate Based on a Fast-Growing Viral Strain
Source: Vaccines (Basel). 2025 Apr 23;13(5):446. doi: 10.3390/vaccines13050446 (PMC12115964; doi:10.3390/vaccines13050446)
Supplement: Supplementary file 1 [file vaccines-13-00446-s001.zip]

Archive with 1 entries (1 files):
- vaccines-3575332-supplementary.pdf
